# Supplementary material for: Improving the Efficiency of Electrocatalysis of Cytochrome P450 3A4 by Modifying the Electrode with Membrane Protein Streptolysin O for Studying the Metabolic Transformations of Drugs
Source: Biosensors (Basel). 2023 Apr 4;13(4):457. doi: 10.3390/bios13040457 (PMC10136652; doi:10.3390/bios13040457)
Supplement: Supplementary file 1 [file biosensors-13-00457-s001.zip]

Archive with 1 entries (1 files):
- biosensors-2248420-supplementary.pdf
